# Supplementary material for: Computational method to analyze linear developmental gradients reveals specific metabolite enrichment patterns in stress-tolerant maize
Source: Development. 2026 May 7;153(8):dev205350. doi: 10.1242/dev.205350 (PMC13200719; doi:10.1242/dev.205350)
Supplement: Table S1. Zhang et al. 2023 vs DIMPLE m/z lists. — Comparison of the peaks identified in the Zhang et al. 2023 paper and the unique m/z values identified across three replicate B73 roots using DIMPLE. B73 replicates were pooled and the unique values were identified as peaks within ± 0.001 m/z. Red highlighted peaks were not identified using DIMPLE. [file develop-153-205350-TableS1.xlsx]

## Sheet: Table 1 TCA vs DIMPLE
Supplemental Table 1. Zhang et al. 2023 vs DIMPLE m/z lists
Zhang et al. 2023	DIMPLE	red highlight is peaks not identifed with DIMPLE
71.0141	59.0142
72.9934	61.9887
99.009	66.1564
104.035	69.7194
115.004	71.0142
117.019	72.9934
131.046	73.0298
132.03	74.025
133.014	74.0407
145.062	75.009
146.046	76.9884
149.012	85.0298
164.035	87.009
165.04	88.0407
173.009	89.0247
179.056	92.9282
191.056	96.9604
194.046	96.9699
210.041	99.009
210.965	101.025
215.032	102.056
225.061	103.004
226.996	103.04
240.051	104.036
246.017	105.02
254.015	111.009
255.233	112.986
268.103	112.988
279.232	113.025
280.236	113.036
281.248	114.02
284.098	114.056
298.114	115.004
306.076	115.04
310.15	115.077
311.109	116.007
313.077	116.036
323.028	116.072
325.125	117.02
330.265	118.023
341.06	118.051
354.265	118.993
357.034	119.035
359.119	119.947
375.054	120.031
377.085	121.03
379.083	128.035
390.103	129.02
391.028	129.056
404.104	131.035
421.084	131.046
435.296	132.03
459.296	133.014
490.281	133.051
515.124	134.018
552.156	135.019
555.117	135.03
559.472	138.02
571.091	138.056
719.201	142.999
721.502	143.108
745.501	145.014
956.549	145.062
	146.046
	146.065
	147.03
	147.049
	149.012
	149.046
	154.062
	156.067
	157.037
	157.051
	157.124
	160.062
	161.046
	162.982
	163.061
	164.035
	164.072
	164.63
	165.039
	165.041
	167.997
	168.007
	168.989
	173.009
	174.012
	175.047
	175.061
	177.077
	179.022
	179.056
	180.059
	189.069
	190.973
	191.056
	192.059
	193.974
	194.046
	194.991
	195.051
	197.061
	199.17
	199.176
	200.174
	203.084
	206.947
	209.067
	210.041
	210.965
	215.033
	216.036
	217.03
	217.037
	218.033
	218.139
	225.061
	226.996
	228.993
	236.099
	237.061
	239.044
	239.077
	239.129
	240.051
	242.051
	243.054
	245.043
	246.017
	254.015
	255.233
	256.236
	259.022
	264.106
	267.072
	268.104
	269.087
	274.202
	274.588
	275.125
	277.033
	277.217
	277.699
	279.233
	280.236
	281.248
	284.08
	284.098
	285.083
	287.05
	288.965
	289.017
	290.963
	293.099
	293.176
	294.029
	294.111
	294.12
	294.179
	295.13
	296.099
	296.135
	297.082
	298.114
	299.097
	299.098
	301.065
	304.992
	306.076
	307.114
	309.046
	310.15
	310.151
	311.11
	312.093
	312.113
	312.13
	313.077
	313.113
	313.114
	314.08
	314.081
	314.097
	321.063
	321.357
	322.165
	322.166
	323.029
	325.041
	325.125
	326.108
	326.11
	326.128
	327.045
	329.108
	330.265
	333.058
	334.125
	336.13
	341.06
	341.108
	344.135
	346.055
	349.153
	349.154
	353.071
	353.073
	354.265
	357.034
	359.119
	360.123
	363.042
	367.104
	367.106
	368.976
	371.119
	372.122
	375.054
	376.057
	377.084
	377.085
	378.088
	379.082
	379.083
	379.164
	379.234
	382.442
	383.083
	387.01
	387.115
	390.104
	390.117
	391.028
	392.031
	395.095
	397.093
	402.103
	404.104
	406.039
	412.966
	413.969
	421.089
	435.296
	438.081
	439.086
	441.203
	448.986
	451.099
	456.171
	456.173
	459.295
	459.297
	469.028
	471.259
	473.162
	473.238
	475.13
	480.093
	487.177
	488.162
	490.281
	503.092
	504.224
	515.125
	521.172
	526.119
	531.097
	533.172
	535.472
	537.107
	543.104
	552.155
	553.08
	555.117
	556.122
	557.148
	559.078
	559.473
	560.476
	563.334
	571.092
	572.096
	579.33
	586.101
	593.03
	602.075
	671.465
	672.468
	684.395
	695.466
	696.468
	721.502
	722.505
	745.501
	746.505
	747.508
	833.518
	851.529
	925.563
	982.094
