# Supplementary material for: Computational method to analyze linear developmental gradients reveals specific metabolite enrichment patterns in stress-tolerant maize
Source: Development. 2026 May 7;153(8):dev205350. doi: 10.1242/dev.205350 (PMC13200719; doi:10.1242/dev.205350)
Supplement: Table S2. B73 replicate peaklists. — The DIMPLE processed final peaks identified in each B73 replicate root. [file develop-153-205350-TableS2.xlsx]

## Sheet: Table 2 B73 reps final peaks
Supplemental Table 2. B73 Replicates peaklists
B73-Root 1	B73-Root 2	B73-Root 3
59.0142	59.0141	59.0141
61.9887	69.7194	61.9887
71.0142	71.0142	66.1564
72.9935	72.9935	71.0141
73.0299	73.0299	72.9933
74.0407	74.025	73.0298
85.0299	85.0297	75.009
87.009	87.009	76.9884
88.0408	89.0246	85.0297
89.0248	96.9699	87.009
96.9699	99.009	88.0406
99.009	101.025	89.0246
101.025	103.004	92.9282
102.056	104.036	96.9604
103.004	105.02	99.009
104.036	112.986	101.025
105.02	113.036	102.056
111.009	114.02	103.004
112.988	114.056	103.04
113.025	115.004	104.035
115.004	116.007	105.02
116.007	117.02	111.009
116.036	118.051	112.988
117.02	119.035	115.004
118.051	120.031	115.04
118.993	129.019	115.077
119.035	131.035	116.007
120.031	131.046	116.072
121.03	132.03	117.02
129.02	133.014	118.023
131.035	133.051	118.051
131.046	134.018	119.035
132.03	135.019	119.947
133.015	135.03	121.03
133.051	145.014	128.035
134.018	145.062	129.02
135.019	146.046	129.056
135.03	146.065	131.035
145.014	147.03	131.046
145.062	149.012	132.03
146.046	149.045	133.014
146.066	156.067	133.051
147.03	157.037	134.018
149.012	157.124	135.019
149.046	160.062	135.03
154.062	161.046	138.02
160.062	162.982	138.056
161.046	163.061	142.999
162.983	164.035	143.108
164.035	164.63	145.014
164.072	165.041	145.062
165.041	167.997	146.046
167.997	168.989	146.065
173.009	173.009	147.03
174.013	174.012	147.049
175.061	175.061	149.012
177.077	179.022	149.045
179.022	179.056	154.062
179.056	189.069	156.067
180.059	190.973	157.051
191.056	191.056	157.124
194.046	192.059	160.062
194.991	194.046	161.046
195.051	194.991	162.982
197.061	195.051	163.061
199.176	200.174	164.035
203.085	206.947	165.039
206.947	209.067	165.041
209.067	210.041	167.997
210.041	215.033	168.007
210.965	216.036	168.989
215.033	217.03	173.009
216.036	217.037	174.012
217.03	218.033	175.047
217.037	225.062	175.061
218.033	226.996	179.022
225.062	239.129	179.056
226.997	242.051	180.059
228.993	245.043	189.069
236.099	255.233	190.973
239.077	256.236	191.056
240.051	259.022	193.974
242.051	264.106	194.046
245.043	267.072	194.991
246.017	268.104	195.051
254.015	269.088	197.061
255.233	274.202	199.17
256.236	277.033	203.084
259.022	277.217	210.041
268.104	279.233	210.965
277.033	280.236	215.033
277.699	281.248	216.036
279.233	284.099	217.03
280.236	287.05	218.033
281.248	289.017	218.139
284.08	293.099	225.061
284.099	293.176	226.996
288.965	294.029	228.993
290.963	294.12	236.099
294.12	294.179	237.061
296.135	295.13	239.044
297.082	296.099	239.077
298.114	296.135	239.129
306.077	297.082	240.051
310.151	298.114	242.051
311.11	299.097	243.054
312.113	301.065	245.043
313.077	304.992	246.017
313.114	306.076	254.015
314.081	307.114	255.233
321.357	310.151	259.022
322.166	311.11	268.104
323.029	312.113	269.087
325.041	312.13	274.588
325.125	313.077	275.125
326.11	313.114	277.033
326.128	314.081	277.699
327.045	321.063	279.233
330.265	322.166	280.236
336.13	323.029	281.248
341.06	325.041	284.098
341.108	325.125	285.083
344.135	326.11	293.176
349.154	326.128	294.111
353.073	327.045	294.179
354.265	329.108	296.135
357.034	330.265	297.082
359.119	333.058	298.114
360.123	336.13	299.098
367.106	341.06	301.065
368.976	341.108	306.076
371.119	346.055	309.046
375.054	353.073	310.15
376.057	354.265	311.11
377.085	357.034	312.093
378.088	359.119	313.077
379.083	367.106	313.113
379.234	371.119	314.08
387.115	372.122	314.097
390.104	375.054	321.357
391.028	377.085	322.165
392.031	378.088	323.029
395.095	379.083	325.041
397.093	387.01	325.125
402.103	387.115	326.108
404.104	390.104	326.128
412.966	390.117	327.045
413.969	391.028	329.108
421.089	395.095	330.265
435.296	397.093	333.058
438.081	404.104	334.125
439.086	412.966	336.13
451.099	413.969	341.06
456.173	435.296	341.108
459.297	439.086	344.135
469.028	441.203	346.055
473.162	456.171	349.153
473.238	459.295	353.071
475.13	473.162	354.265
480.093	473.238	357.034
487.177	475.13	359.119
488.162	480.093	363.042
490.281	487.177	367.104
515.125	488.162	371.119
521.172	490.281	375.054
537.107	503.092	376.057
552.155	504.224	377.084
553.08	515.125	377.085
555.117	521.172	379.082
557.148	526.119	379.164
571.092	531.097	379.234
572.096	533.172	382.442
593.03	535.472	383.083
602.075	537.107	387.115
671.465	555.117	390.104
721.502	559.473	391.028
745.501	560.476	392.031
746.505	571.092	395.095
982.094	593.03	397.093
	671.465	404.104
	672.468	406.039
	695.466	413.969
	696.468	421.089
	721.502	435.296
	722.505	439.086
	745.501	448.986
	746.505	451.099
	747.508	456.171
	833.518	459.295
	851.529	471.259
	925.563	473.238
		480.093
		487.177
		488.162
		490.281
		503.092
		504.224
		515.125
		526.119
		543.104
		552.155
		555.117
		556.122
		559.078
		563.334
		571.092
		579.33
		586.101
		593.03
		602.075
		671.465
		672.468
		684.395
		695.466
		696.468
		721.502
		745.501
		746.505
		833.518
