# Supplementary material for: Computational method to analyze linear developmental gradients reveals specific metabolite enrichment patterns in stress-tolerant maize
Source: Development. 2026 May 7;153(8):dev205350. doi: 10.1242/dev.205350 (PMC13200719; doi:10.1242/dev.205350)
Supplement: Table S3. Meristem Comparisons. — Comparison between the root tip enriched peaks identified in the Zhang et al. 2023 paper and the peaks that group to DIMPLE Cluster 1 across three B73 replicates. The blue highlighted peaks are ones that were not included in cluster 1 but grouped to different DIMPLE clusters. The red highlighted peaks were not identified using DIMPLE. [file develop-153-205350-TableS3.xlsx]

## Sheet: Table 3 meristem comparisons
Supplemental Table 3. Meristem Comparisons
Zhang et al. root tip ID	DIMPLE Cluster 1
99.009	73.0298	blue highlight are peaks not included in DIMPLE cluster 1
117.019	117.019	red highlight are peaks not identified by DIMPLE
149.012	118.023
164.035	138.056
194.046	149.012
210.041	157.051
226.996	164.035
240.051	165.039
246.017	175.061
255.233	177.077
279.232	179.022
280.236	194.046
281.248	210.041
330.265	228.993
354.265	240.051
377.085	246.018
379.083	254.015
390.103	255.233
404.104	256.236
421.084	277.217
490.281	279.233
515.124	280.236
552.156	281.248
559.472	309.046
719.201	330.265
721.502	341.108
745.501	354.265
956.549	377.084
	377.085
	379.082
	387.115
	402.103
	404.104
	421.089
	435.296
	451.099
	459.297
	471.259
	487.177
	488.162
	490.281
	504.224
	515.125
	535.472
	552.155
	559.473
	560.476
	721.502
