# Supplementary material for: Computational method to analyze linear developmental gradients reveals specific metabolite enrichment patterns in stress-tolerant maize
Source: Development. 2026 May 7;153(8):dev205350. doi: 10.1242/dev.205350 (PMC13200719; doi:10.1242/dev.205350)
Supplement: Table S4. Annotated Clusters in B73 Root 1. — The list and highlighted cluster assignment for each peak detected in B73 root 1 using DIMPLE. [file develop-153-205350-TableS4.xlsx]

## Sheet: Table 4- Clusters B73 root 1
Supplemental Table 4. Annotated Clusters in B73 Root 1
Cluster	m/z value
2	74.0407
2	105.02
2	117.02
2	118.993
2	120.031
2	121.03
2	162.983
2	236.099
2	284.08
2	321.357
2	349.154
2	412.966
2	982.094
3	59.0142
3	61.9887
3	71.0142
3	72.9935
3	73.0299
3	85.0299
3	87.009
3	89.0248
3	99.009
3	101.025
3	103.004
3	111.009
3	112.988
3	115.004
3	116.036
3	119.035
3	129.02
3	131.035
3	132.03
3	133.015
3	133.051
3	134.018
3	135.019
3	135.03
3	145.014
3	147.03
3	149.046
3	160.062
3	161.046
3	165.041
3	167.997
3	173.009
3	174.013
3	191.056
3	195.051
3	197.061
3	203.085
3	226.997
3	242.051
3	277.699
3	297.082
3	313.114
3	322.166
3	325.041
3	336.13
3	341.108
3	368.976
3	371.119
3	390.104
3	404.104
3	413.969
3	473.238
3	593.03
3	671.465
3	745.501
3	746.505
1	149.012
1	164.035
1	175.061
1	177.077
1	179.022
1	194.046
1	199.176
1	210.041
1	228.993
1	240.051
1	246.017
1	254.015
1	255.233
1	256.236
1	279.233
1	280.236
1	281.248
1	330.265
1	354.265
1	402.103
1	421.089
1	435.296
1	451.099
1	459.297
1	490.281
1	552.155
1	721.502
4	88.0408
4	96.9699
4	102.056
4	104.036
4	113.025
4	116.007
4	118.051
4	131.046
4	145.062
4	146.046
4	146.066
4	154.062
4	164.072
4	179.056
4	180.059
4	194.991
4	206.947
4	209.067
4	210.965
4	215.033
4	216.036
4	217.03
4	217.037
4	218.033
4	225.062
4	239.077
4	245.043
4	259.022
4	268.104
4	277.033
4	284.099
4	288.965
4	290.963
4	294.12
4	296.135
4	298.114
4	306.077
4	310.151
4	311.11
4	312.113
4	313.077
4	314.081
4	323.029
4	325.125
4	326.11
4	326.128
4	327.045
4	341.06
4	344.135
4	353.073
4	357.034
4	359.119
4	360.123
4	367.106
4	375.054
4	376.057
4	377.085
4	378.088
4	379.083
4	379.234
4	387.115
4	391.028
4	392.031
4	395.095
4	397.093
4	438.081
4	439.086
4	456.173
4	469.028
4	473.162
4	475.13
4	480.093
4	487.177
4	488.162
4	515.125
4	521.172
4	537.107
4	553.08
4	555.117
4	557.148
4	571.092
4	572.096
4	602.075
