# Supplementary material for: Computational method to analyze linear developmental gradients reveals specific metabolite enrichment patterns in stress-tolerant maize
Source: Development. 2026 May 7;153(8):dev205350. doi: 10.1242/dev.205350 (PMC13200719; doi:10.1242/dev.205350)
Supplement: Table S5. Annotated Clusters in B73 Root 2. — The list and highlighted cluster assignment for each peak detected in B73 root 2 using DIMPLE. [file develop-153-205350-TableS5.xlsx]

## Sheet: Table 5- Clusters B73 Root 2
Supplemental Table 5. Annotated Clusters in B73 Root 2
Cluster	m/z value
1	255.233
1	256.236
1	277.217
1	279.233
1	280.236
1	281.248
1	330.265
1	354.265
1	490.281
1	504.224
1	535.472
1	559.473
1	560.476
2	69.7194
2	73.0299
2	74.025
2	99.009
2	103.004
2	112.986
2	117.02
2	120.031
2	149.012
2	157.124
2	162.982
2	164.035
2	167.997
2	168.989
2	175.061
2	179.022
2	189.069
2	200.174
2	210.041
2	239.129
2	264.106
2	274.202
2	293.176
2	294.179
2	295.13
2	322.166
2	341.108
2	387.115
2	404.104
2	412.966
2	413.969
2	441.203
2	459.295
2	473.238
2	488.162
2	696.468
2	722.505
2	833.518
3	59.0141
3	71.0142
3	72.9935
3	87.009
3	89.0246
3	101.025
3	104.036
3	105.02
3	115.004
3	119.035
3	131.035
3	132.03
3	133.051
3	145.014
3	146.046
3	147.03
3	149.045
3	156.067
3	160.062
3	161.046
3	163.061
3	164.63
3	165.041
3	179.056
3	194.046
3	195.051
3	226.996
3	242.051
3	269.088
3	297.082
3	313.114
3	323.029
3	390.104
3	435.296
3	593.03
3	671.465
3	672.468
3	695.466
3	721.502
3	745.501
4	85.0297
4	96.9699
4	113.036
4	114.02
4	114.056
4	116.007
4	118.051
4	129.019
4	131.046
4	133.014
4	134.018
4	135.019
4	135.03
4	145.062
4	146.065
4	157.037
4	173.009
4	174.012
4	190.973
4	191.056
4	192.059
4	194.991
4	206.947
4	209.067
4	215.033
4	216.036
4	217.03
4	217.037
4	218.033
4	225.062
4	245.043
4	259.022
4	267.072
4	268.104
4	277.033
4	284.099
4	287.05
4	289.017
4	293.099
4	294.029
4	294.12
4	296.099
4	296.135
4	298.114
4	299.097
4	301.065
4	304.992
4	306.076
4	307.114
4	310.151
4	311.11
4	312.113
4	312.13
4	313.077
4	314.081
4	321.063
4	325.041
4	325.125
4	326.11
4	326.128
4	327.045
4	329.108
4	333.058
4	336.13
4	341.06
4	346.055
4	353.073
4	357.034
4	359.119
4	367.106
4	371.119
4	372.122
4	375.054
4	377.085
4	378.088
4	379.083
4	387.01
4	390.117
4	391.028
4	395.095
4	397.093
4	439.086
4	456.171
4	473.162
4	475.13
4	480.093
4	487.177
4	503.092
4	515.125
4	521.172
4	526.119
4	531.097
4	533.172
4	537.107
4	555.117
4	571.092
4	746.505
4	747.508
4	851.529
4	925.563
