# Supplementary material for: Computational method to analyze linear developmental gradients reveals specific metabolite enrichment patterns in stress-tolerant maize
Source: Development. 2026 May 7;153(8):dev205350. doi: 10.1242/dev.205350 (PMC13200719; doi:10.1242/dev.205350)
Supplement: Table S6. Annotated Clusters in B73 Root 3. — The list and highlighted cluster assignment for each peak detected in B73 root 3 using DIMPLE. [file develop-153-205350-TableS6.xlsx]

## Sheet: Table 6- Clusters B73 Root 3
Supplemental Table 6. Annotated Clusters in B73 Root 3
Cluster	m/z value
2	66.1564
2	121.03
2	143.108
2	157.124
2	162.982
2	167.997
2	189.069
2	197.061
2	199.17
2	236.099
2	274.588
2	277.699
2	293.176
2	294.111
2	321.357
2	322.165
2	349.153
2	382.442
3	59.0141
3	61.9887
3	71.0141
3	72.9933
3	75.009
3	76.9884
3	85.0297
3	87.009
3	89.0246
3	99.009
3	101.025
3	102.056
3	103.004
3	103.04
3	105.02
3	111.009
3	112.988
3	115.004
3	115.04
3	115.077
3	119.035
3	119.947
3	128.035
3	129.02
3	129.056
3	131.035
3	132.03
3	133.014
3	133.051
3	134.018
3	135.019
3	135.03
3	138.02
3	142.999
3	145.014
3	146.046
3	147.03
3	147.049
3	149.045
3	156.067
3	160.062
3	161.046
3	163.061
3	165.041
3	168.989
3	173.009
3	174.012
3	175.061
3	179.056
3	191.056
3	195.051
3	203.084
3	210.965
3	218.139
3	226.996
3	228.993
3	237.061
3	239.044
3	239.129
3	242.051
3	245.043
3	275.125
3	285.083
3	294.179
3	297.082
3	299.098
3	312.093
3	313.113
3	314.08
3	323.029
3	325.041
3	326.108
3	329.108
3	336.13
3	346.055
3	353.071
3	367.104
3	371.119
3	379.164
3	383.083
3	390.104
3	406.039
3	413.969
3	435.296
3	439.086
3	448.986
3	459.295
3	473.238
3	586.101
3	593.03
3	602.075
3	671.465
3	672.468
3	695.466
3	696.468
3	721.502
3	745.501
3	746.505
3	833.518
4	88.0406
4	92.9282
4	96.9604
4	104.035
4	116.007
4	116.072
4	118.051
4	131.046
4	145.062
4	146.065
4	154.062
4	168.007
4	175.047
4	180.059
4	190.973
4	193.974
4	194.991
4	215.033
4	216.036
4	217.03
4	218.033
4	225.061
4	239.077
4	243.054
4	259.022
4	268.104
4	269.087
4	277.033
4	284.098
4	296.135
4	298.114
4	301.065
4	306.076
4	310.15
4	311.11
4	313.077
4	314.097
4	325.125
4	326.128
4	327.045
4	333.058
4	334.125
4	341.06
4	344.135
4	357.034
4	359.119
4	363.042
4	375.054
4	376.057
4	379.234
4	391.028
4	392.031
4	395.095
4	397.093
4	456.171
4	480.093
4	503.092
4	526.119
4	543.104
4	555.117
4	556.122
4	559.078
4	563.334
4	571.092
4	579.33
4	684.395
1	73.0298
1	117.02
1	118.023
1	138.056
1	149.012
1	157.051
1	164.035
1	165.039
1	179.022
1	194.046
1	210.041
1	240.051
1	246.017
1	254.015
1	255.233
1	279.233
1	280.236
1	281.248
1	309.046
1	330.265
1	341.108
1	354.265
1	377.084
1	377.085
1	379.082
1	387.115
1	404.104
1	421.089
1	451.099
1	471.259
1	487.177
1	488.162
1	490.281
1	504.224
1	515.125
1	552.155
