# Supplementary material for: Computational method to analyze linear developmental gradients reveals specific metabolite enrichment patterns in stress-tolerant maize
Source: Development. 2026 May 7;153(8):dev205350. doi: 10.1242/dev.205350 (PMC13200719; doi:10.1242/dev.205350)
Supplement: Table S7. Analysis of m/z with specific localization patterns. — Annotations of m/z values with observed specificity to either the cortex, or vasculature or showing a distinct bimodal pattern. Values are highlighted to represent how many replicates this pattern was observed in, 1 (yellow), 2 (blue) or 3 (green). [file develop-153-205350-TableS7.xlsx]

## Sheet: Table 7 specific loc pattern mz
Supplemental Table 7. Analysis of m/z with specific localization patterns
bimodal	cortex	vasculature
129.019	88.0408	215.033		key:
145.014	104.036	216.036		localization pattern conserved in..
341.108	118.051	217.03		1 rep	2 reps	3 reps
377.085	131.046	217.037
378.088	145.062	288.965
379.083	146.046	290.963
387.115	210.965	377.085
390.103	268.103	378.088
404.104	298.114	379.083
488.162	299.097	395.095
515.125	311.11	397.093
537.107	325.125	438.081
553.08	326.11	469.028
695.466	326.128
721.502	341.06
745.501	346.055
746.505	357.034
834.519	375.054
	391.028
