# Supplementary material for: Computational method to analyze linear developmental gradients reveals specific metabolite enrichment patterns in stress-tolerant maize
Source: Development. 2026 May 7;153(8):dev205350. doi: 10.1242/dev.205350 (PMC13200719; doi:10.1242/dev.205350)
Supplement: Table S8. Comparison of m/z values from DIMPLE in Oaxacan Green and B73. — Unique and conserved m/z values for three replicates of Oaxacan Green, and three replicates of B73 roots were analyzed and compared within a ± 0.001 m/z threshold. [file develop-153-205350-TableS8.xlsx]

## Sheet: Table 8 B73 vs OG
Supplemental Table 8. Comparison of m/z values from DIMPLE in Oaxacan Green and B73
B73 unique	OG unique	conserved between OG and B73
59.0142	110.976	85.0298
61.9887	114.937	89.0247
66.1564	115.021	96.9604
69.7194	116.009	111.009
71.0142	120.01	115.004
72.9934	122.025	115.077
73.0298	122.026	116.007
74.025	124.008	117.02
74.0407	127.053	118.023
75.009	127.077	118.993
76.9884	130.023	119.035
87.009	131.024	121.03
88.0407	133.052	128.035
92.9282	134.025	129.02
96.9699	135.973	129.056
99.009	136.005	131.035
101.025	137.025	131.046
102.056	138.057	132.03
103.004	139.007	133.014
103.04	142.052	134.018
104.036	143	135.019
105.02	145.052	135.03
112.986	146.967	138.02
112.988	149.047	145.014
113.025	150.016	145.062
113.036	150.019	146.046
114.02	153.023	147.03
114.056	154.027	149.012
115.04	155.019	154.062
116.036	155.027	157.051
116.072	158.014	157.124
118.051	159.011	162.982
119.947	160.063	164.035
120.031	161.047	165.041
133.051	163.063	167.997
138.056	164	168.989
142.999	165.004	173.009
143.108	166.052	174.012
146.065	169.994	175.061
147.049	171.067	179.022
149.046	171.103	179.056
156.067	171.14	191.056
157.037	173.026	192.059
160.062	173.057	194.046
161.046	173.082	194.991
163.061	175.014	195.051
164.072	175.026	199.17
164.63	177.078	210.041
165.039	177.093	210.965
168.007	178.015	215.033
175.047	178.016	216.036
177.077	178.017	217.03
180.059	179.023	218.033
189.069	179.025	225.061
190.973	179.057	226.996
193.974	179.058	228.993
197.061	179.059	237.061
199.176	183.014	239.077
200.174	183.015	242.051
203.084	184.984	254.015
206.947	184.985	255.233
209.067	186.045	256.236
217.037	186.046	259.022
218.139	187.042	267.072
236.099	187.043	269.087
239.044	187.044	277.033
239.129	187.045	277.217
240.051	187.097	279.233
243.054	187.098	280.236
245.043	188.045	289.017
246.017	188.046	306.076
264.106	188.047	321.063
268.104	188.058	333.058
274.202	188.059	341.108
274.588	188.062	367.106
275.125	189.005	376.057
277.699	189.058	378.088
281.248	191.019	379.083
284.08	191.02	387.115
284.098	191.055	402.103
285.083	191.058	404.104
287.05	191.059	439.086
288.965	192.024	473.162
290.963	192.06	533.172
293.099	193.074	579.33
293.176	194.046	671.465
294.029	194.048	695.466
294.111	194.05	696.468
294.12	195.049	745.501
294.179	195.052	746.505
295.13	195.053	747.508
296.099	196.063
296.135	196.984
297.082	196.985
298.114	197.029
299.097	197.03
299.098	197.119
301.065	199.006
304.992	199.008
307.114	199.098
309.046	200.057
310.15	201.058
310.151	201.114
311.11	202.016
312.093	202.017
312.113	203.037
312.13	203.105
313.077	203.106
313.113	204.088
313.114	204.089
314.08	204.091
314.081	205.053
314.097	208.986
321.357	209.068
322.165	209.069
322.166	210.043
323.029	211.045
325.041	211.046
325.125	211.134
326.108	211.135
326.11	213.023
326.128	213.114
327.045	213.187
329.108	213.188
330.265	214.035
334.125	214.036
336.13	214.05
341.06	214.051
344.135	215.034
346.055	215.035
349.153	216.035
349.154	216.057
353.071	217.016
353.073	217.03
354.265	217.032
357.034	217.052
359.119	217.054
360.123	218.104
363.042	218.105
367.104	220.767
368.976	222.765
371.119	223.029
372.122	224.056
375.054	224.057
377.084	224.763
377.085	225.088
379.082	225.089
379.164	225.091
379.234	225.188
382.442	226.998
383.083	227.039
387.01	227.13
390.104	227.201
390.117	227.204
391.028	228.053
392.031	229.053
395.095	230.036
397.093	231.032
406.039	231.034
412.966	232.034
413.969	232.036
421.089	232.051
435.296	233.048
438.081	233.049
441.203	233.156
448.986	234.051
451.099	236.005
456.171	236.095
456.173	236.097
459.295	236.988
459.297	239.06
469.028	241.054
471.259	241.218
473.238	241.219
475.13	242.053
480.093	243.069
487.177	243.105
488.162	244.047
490.281	245.044
503.092	246.047
504.224	247.027
515.125	247.062
521.172	247.064
526.119	248.059
531.097	248.081
535.472	253.091
537.107	253.217
543.104	253.218
552.155	253.22
553.08	254.017
555.117	255.07
556.122	255.232
557.148	255.235
559.078	255.237
559.473	256.238
560.476	257.08
563.334	257.241
571.092	258.983
572.096	259.063
586.101	260.047
593.03	260.98
602.075	261.042
672.468	261.043
684.395	262.062
721.502	263.058
722.505	263.06
833.518	265.147
851.529	265.149
925.563	265.151
982.094	266.152
	266.155
	267.108
	267.233
	269.086
	269.122
	269.123
	269.212
	269.249
	270.946
	271.228
	272.943
	272.945
	274.003
	274.024
	274.026
	275.02
	275.022
	275.058
	275.059
	276.024
	276.026
	276.076
	276.077
	276.079
	277.071
	277.073
	277.075
	277.077
	277.219
	278.076
	278.078
	278.079
	278.221
	278.223
	279.078
	279.079
	279.234
	279.235
	279.237
	280.238
	280.983
	280.985
	281.122
	281.123
	281.247
	281.249
	281.252
	282.251
	282.252
	282.254
	283.101
	283.102
	283.137
	283.139
	283.263
	283.265
	283.267
	284.141
	284.267
	284.269
	284.271
	288.042
	289.037
	289.04
	289.073
	290.041
	290.056
	290.057
	291.053
	291.089
	292.072
	293.069
	293.122
	293.178
	293.179
	293.183
	293.213
	293.215
	294.184
	294.217
	294.218
	295.136
	295.138
	295.227
	295.23
	295.232
	296.142
	296.232
	296.234
	297.153
	297.157
	298.157
	298.159
	299.151
	299.153
	300.151
	300.153
	300.154
	302.069
	302.071
	305.032
	305.069
	305.974
	306.079
	306.081
	306.088
	307.082
	307.085
	307.138
	307.195
	308.089
	309.118
	309.153
	309.176
	309.209
	309.281
	309.282
	310.155
	310.158
	311.141
	311.143
	311.167
	311.17
	311.224
	311.226
	312.17
	312.172
	312.175
	312.229
	313.147
	313.166
	313.167
	313.169
	314.162
	314.167
	314.169
	314.171
	315.169
	315.171
	319.048
	319.122
	320.065
	320.068
	321.062
	321.064
	321.067
	321.068
	321.153
	321.154
	321.212
	322.068
	322.145
	323.03
	323.032
	323.068
	323.07
	323.133
	323.134
	323.136
	323.139
	323.169
	324.138
	324.17
	324.173
	325.156
	325.158
	325.184
	325.186
	325.189
	326.159
	326.161
	326.185
	326.187
	326.19
	326.192
	327.175
	327.176
	327.184
	327.219
	327.22
	328.177
	328.179
	328.183
	329.143
	329.144
	329.186
	329.235
	330.047
	332.03
	332.08
	333.027
	333.029
	333.06
	333.061
	333.063
	333.099
	333.101
	333.137
	335.079
	335.081
	335.116
	335.169
	337.094
	337.096
	337.183
	337.186
	337.207
	337.21
	338.187
	338.188
	338.189
	339.165
	339.169
	339.171
	339.197
	339.2
	339.201
	339.204
	339.205
	339.328
	339.33
	340.204
	341.081
	341.111
	341.113
	341.143
	341.178
	341.191
	341.193
	342.113
	342.115
	342.117
	342.182
	342.192
	342.199
	342.201
	343.16
	344.163
	346.057
	346.061
	346.976
	346.979
	349.06
	349.096
	351.075
	351.083
	351.086
	351.111
	351.112
	351.201
	352.093
	353.089
	353.092
	353.178
	353.18
	353.203
	353.214
	353.217
	354.22
	355.159
	364.109
	365.089
	365.09
	365.14
	365.141
	365.143
	366.109
	366.111
	367.103
	367.109
	367.11
	367.23
	367.232
	367.36
	367.361
	368.109
	368.111
	368.236
	369.11
	369.112
	369.118
	369.119
	369.127
	369.128
	375.186
	377.053
	377.055
	377.086
	377.09
	378.091
	378.092
	378.094
	378.108
	378.11
	378.111
	379.069
	379.071
	379.087
	379.103
	379.105
	379.107
	379.154
	379.156
	380.086
	380.091
	380.108
	380.11
	381.086
	381.087
	382.13
	382.133
	382.206
	382.251
	382.253
	383.061
	383.1
	383.101
	383.103
	383.143
	385.07
	387.114
	391.14
	392.102
	392.103
	392.136
	392.138
	392.188
	393.104
	393.17
	393.172
	393.174
	395.102
	395.129
	395.261
	395.263
	396.145
	396.149
	396.267
	397.149
	397.15
	398.105
	404.105
	404.109
	405.108
	407.156
	407.158
	408.098
	409.145
	409.147
	409.279
	409.28
	410.161
	410.163
	411.164
	411.166
	412.121
	413.075
	413.076
	413.079
	415.073
	415.075
	417.103
	417.111
	421.035
	421.037
	421.225
	421.228
	422.039
	422.04
	423.032
	423.034
	423.161
	423.239
	423.253
	423.254
	424.038
	424.178
	424.179
	426.136
	426.137
	427.091
	427.093
	427.287
	428.947
	429.09
	429.091
	431.117
	431.123
	431.125
	431.127
	431.144
	433.235
	433.236
	433.239
	434.24
	437.095
	437.097
	437.099
	439.082
	439.084
	439.127
	439.13
	444.919
	445.132
	445.133
	445.136
	445.14
	445.142
	445.144
	447.25
	447.253
	448.254
	448.256
	450.291
	450.292
	451.287
	451.29
	451.327
	452.28
	452.292
	461.151
	461.266
	461.269
	463.247
	465.306
	465.308
	465.34
	465.343
	467.171
	467.231
	471.277
	471.279
	473.282
	473.283
	473.286
	476.278
	476.28
	476.282
	479.203
	479.206
	479.208
	479.219
	479.221
	479.356
	479.358
	480.21
	482.12
	483.118
	483.272
	483.274
	483.275
	483.277
	484.119
	484.122
	484.275
	484.278
	487.178
	487.182
	487.183
	494.279
	494.281
	494.283
	495.139
	495.199
	495.2
	495.204
	495.276
	495.279
	496.143
	496.145
	496.203
	496.206
	496.282
	501.195
	503.197
	507.168
	507.273
	507.274
	507.276
	508.276
	511.194
	511.195
	515.266
	515.269
	519.234
	519.236
	519.24
	521.183
	527.244
	528.162
	528.244
	528.246
	528.248
	528.25
	529.148
	529.157
	529.158
	529.162
	529.24
	529.241
	529.243
	529.244
	529.247
	529.283
	530.161
	530.164
	535.229
	535.231
	535.233
	535.235
	545.121
	551.227
	554.258
	554.264
	555.156
	555.264
	555.268
	559.139
	563.336
	564.335
	564.339
	564.341
	571.191
	571.193
	572.193
	573.187
	573.189
	573.193
	574.196
	577.354
	580.333
	580.335
	587.029
	587.294
	587.301
	587.321
	587.333
	587.336
	588.339
	589.354
	603.347
	603.351
	604.335
	606.376
	606.38
	617.292
	619.36
	619.362
	622.371
	627.364
	627.366
	627.369
	631.305
	631.307
	631.309
	631.311
	631.313
	632.312
	632.315
	633.306
	634.374
	637.369
	637.371
	637.376
	638.375
	638.378
	639.266
	639.268
	639.27
	639.273
	640.27
	641.272
	641.276
	643.361
	643.365
	645.324
	645.326
	645.328
	645.333
	646.325
	646.328
	646.33
	646.332
	647.285
	647.289
	647.306
	650.367
	653.279
	653.282
	653.284
	653.286
	653.365
	653.37
	654.283
	654.287
	654.29
	655.284
	655.287
	655.291
	656.289
	659.335
	659.337
	659.342
	659.345
	660.34
	660.343
	660.345
	660.347
	661.299
	661.302
	661.317
	662.304
	663.3
	667.298
	667.301
	667.304
	668.305
	669.304
	671.33
	672.465
	672.47
	672.472
	673.353
	673.359
	673.471
	673.473
	673.478
	673.481
	674.358
	674.362
	675.314
	675.319
	676.313
	676.316
	676.321
	677.406
	681.314
	681.319
	682.316
	682.32
	685.479
	685.485
	686.479
	686.481
	686.483
	686.484
	686.486
	687.46
	688.468
	689.33
	689.334
	695.463
	695.468
	696.466
	696.473
	697.473
	697.475
	697.478
	697.481
	698.483
	698.488
	699.495
	700.501
	703.455
	704.459
	709.485
	710.485
	710.489
	711.462
	712.429
	712.469
	713.479
	714.508
	714.513
	715.587
	716.596
	716.598
	717.598
	717.601
	717.602
	718.602
	721.497
	721.503
	721.506
	722.502
	722.507
	722.51
	723.505
	723.509
	725.388
	725.39
	726.445
	727.451
	727.454
	727.459
	728.459
	729.469
	732.513
	734.513
	738.503
	738.506
	738.509
	739.509
	741.384
	741.388
	742.503
	743.487
	743.615
	743.621
	744.489
	744.619
	745.503
	745.506
	746.5
	746.503
	746.509
	747.513
	747.515
	748.511
	748.514
	748.515
	748.52
	749.528
	760.544
	760.551
	761.498
	761.521
	761.525
	762.501
	762.546
	763.547
	763.552
	767.534
	769.503
	770.503
	775.537
	776.539
	776.541
	776.545
	777.49
	777.496
	778.493
	787.547
	789.422
	789.426
	790.429
	791.533
	792.461
	793.518
	803.44
	803.442
	803.446
	803.567
	804.445
	804.45
	804.572
	804.575
	804.578
	805.578
	806.577
	817.455
	817.461
	818.461
	818.466
	820.493
	822.492
	822.497
	831.593
	831.597
	832.599
	833.515
	834.514
	834.521
	834.524
	835.526
	835.53
	848.528
	849.528
	850.519
	850.526
	851.528
