# Supplementary material for: Computational method to analyze linear developmental gradients reveals specific metabolite enrichment patterns in stress-tolerant maize
Source: Development. 2026 May 7;153(8):dev205350. doi: 10.1242/dev.205350 (PMC13200719; doi:10.1242/dev.205350)
Supplement: Table S9. Oaxacan Green replicates peaklist. — The DIMPLE processed final peaks identified in each B73 replicate root. [file develop-153-205350-TableS9.xlsx]

## Sheet: Table 9 OG final peaks
Supplemental Table 9. Oaxacan Green replicates peaklist
OG Root 1	OG Root 2	OG Root 3
110.976	111.009	85.03
110.976	115.004	85.0303
111.009	115.004	85.0306
111.009	115.005	89.025
115.004	115.021	89.0257
115.004	115.022	96.9607
115.022	115.078	96.9611
115.077	117.019	114.937
116.007	117.02	115.004
116.008	118.993	115.005
117.019	119.036	115.005
117.02	122.025	116.008
118.023	124.008	116.009
118.993	129.02	117.02
119.035	129.02	117.021
119.036	130.023	119.036
121.03	131.046	119.036
122.025	132.03	119.037
124.008	132.031	120.01
124.008	133.014	120.01
127.077	133.015	121.03
128.035	133.016	122.026
129.019	134.018	124.008
129.02	134.018	124.008
129.02	135.019	124.009
130.023	138.019	127.053
130.023	138.02	128.036
131.024	139.007	128.037
131.035	142.999	128.037
131.035	143	129.02
131.046	145.051	129.021
132.03	145.062	129.057
132.031	145.062	131.036
133.014	146.046	131.037
133.014	146.047	132.031
133.015	146.047	132.032
134.018	146.967	132.032
134.018	147.03	133.015
134.025	149.012	133.016
135.018	153.022	133.052
135.019	153.023	133.052
135.019	153.024	134.018
135.03	153.025	134.019
138.02	154.027	134.02
138.057	154.063	135.019
139.007	155.019	135.02
142.052	157.051	135.031
142.999	159.011	135.031
143	163.999	135.972
145.015	164	135.973
145.051	164.036	135.973
145.062	165.041	136.005
145.062	167.998	136.005
146.046	168.99	136.006
146.047	169.994	137.025
147.03	171.103	138.021
147.031	173.009	138.022
149.011	173.026	138.057
149.012	173.027	138.058
149.013	173.057	143
150.016	174.012	143
153.022	175.025	143.001
153.023	175.061	145.051
153.024	175.062	145.052
154.062	178.015	145.053
154.063	179.022	145.062
155.027	179.023	145.063
157.051	179.056	145.064
157.124	179.057	146.047
157.124	183.014	146.047
158.014	183.015	146.048
159.011	183.016	146.967
159.012	186.046	147.031
161.046	187.042	147.032
162.983	187.043	149.013
163.999	188.062	149.014
164	189.058	149.046
164.035	191.019	149.047
164.036	191.02	149.048
164.037	191.056	150.016
165.04	192.06	150.016
165.041	194.045	150.017
165.041	194.046	150.019
167.997	194.048	154.063
167.998	195.051	154.064
167.999	196.985	154.064
171.066	197.029	157.124
171.067	197.03	157.125
171.103	199.006	160.062
171.104	199.008	160.063
171.139	201.058	160.064
171.14	205.053	161.047
173.009	208.986	161.048
173.01	210.041	163.062
173.026	210.965	163.063
173.027	215.032	164
173.082	215.034	164
174.012	217.016	164.001
174.013	217.029	164.002
175.014	217.03	164.037
175.025	217.052	164.037
175.061	218.104	165.003
175.062	222.764	165.004
177.093	222.766	165.041
179.022	223.029	165.042
179.023	225.088	165.042
179.056	226.997	166.052
179.057	228.994	166.053
183.014	229.053	171.104
183.015	230.035	171.14
184.984	230.036	173.01
184.985	230.036	173.011
186.045	231.032	175.025
186.046	232.034	175.026
187.042	232.036	175.027
187.043	232.051	175.062
187.097	233.048	175.063
187.098	236.005	177.078
188.045	236.097	178.016
188.046	236.988	178.017
188.062	237.062	179.024
189.005	239.076	179.024
191.019	241.218	179.025
191.02	243.069	179.057
191.055	243.105	179.058
191.056	243.105	179.059
191.058	245.043	186.046
192.024	245.045	187.043
192.059	247.064	187.044
192.06	253.091	187.045
194.045	253.092	187.098
194.046	253.218	188.047
194.991	254.015	188.058
195.049	255.234	188.059
195.051	255.235	191.058
195.052	256.236	191.059
196.984	256.238	193.073
196.985	258.983	193.074
197.029	259.063	193.074
197.03	259.064	193.075
197.119	260.98	194.046
199.098	261.043	194.048
199.171	262.062	194.05
200.057	263.058	195.052
201.058	265.147	195.053
201.114	265.149	195.053
202.016	267.108	196.063
202.017	267.233	203.105
203.036	269.212	203.106
203.037	269.249	204.089
203.038	270.946	204.091
204.088	271.228	209.068
205.053	272.945	209.069
210.041	274.003	210.043
210.965	274.026	211.135
211.045	275.02	213.187
211.046	275.022	213.188
211.134	275.058	214.05
211.135	276.024	214.051
213.023	276.076	215.034
213.114	276.077	215.035
214.035	277.071	217.03
214.036	277.073	217.032
215.032	277.075	217.054
215.034	277.217	218.105
216.035	278.078	225.089
216.037	279.078	225.091
216.057	279.233	225.188
217.017	279.234	226.998
217.03	280.237	227.203
217.052	281.122	227.204
217.054	281.123	227.205
218.034	281.249	228.052
218.104	282.251	228.053
220.767	282.252	228.054
222.765	283.137	230.037
222.766	283.139	231.034
224.056	283.263	233.156
224.057	283.265	241.219
224.763	284.268	245.044
225.06	288.042	245.045
225.061	289.036	245.045
226.997	289.038	245.046
227.039	289.073	248.081
227.129	290.041	253.219
227.13	290.056	253.22
227.201	290.057	255.235
227.202	291.053	255.237
228.052	291.054	257.08
228.994	291.089	265.149
230.035	291.09	265.151
230.036	292.072	265.152
231.032	293.068	266.153
232.034	293.069	266.155
232.036	293.178	269.25
232.051	293.213	276.078
233.048	295.227	276.079
233.049	296.142	277.075
234.051	296.232	277.077
236.005	297.153	277.219
236.095	298.157	278.079
236.097	299.153	278.223
237.062	300.151	279.234
239.06	300.152	279.235
241.054	300.153	279.236
241.055	302.069	279.237
241.218	302.07	280.238
242.051	305.032	280.985
242.053	305.069	281.248
243.07	305.974	281.249
244.047	306.077	281.25
245.043	306.088	281.251
245.045	307.085	281.252
246.046	307.138	282.254
246.047	308.089	283.265
247.027	309.153	283.267
247.062	310.155	283.267
247.064	310.158	284.27
248.059	311.141	284.271
253.091	311.143	288.042
253.092	311.17	289.04
253.217	312.17	293.183
253.219	313.166	293.213
254.015	313.167	293.215
254.017	313.169	294.184
255.07	314.162	294.218
255.07	314.167	295.23
255.232	314.169	295.232
255.234	319.048	296.232
256.236	319.048	296.234
256.238	319.122	297.157
257.241	320.067	306.079
258.983	321.062	306.081
259.022	321.064	307.086
259.023	321.154	307.195
259.024	322.068	309.176
260.047	323.03	309.209
260.98	323.067	309.282
261.042	323.068	311.224
261.043	323.07	311.226
262.062	323.134	312.175
263.058	324.17	312.228
263.06	324.173	312.229
265.147	325.184	320.069
265.149	326.187	321.067
266.151	327.175	321.068
266.152	328.183	321.212
266.153	332.03	322.068
267.072	332.08	322.145
267.073	333.027	323.03
267.233	333.059	323.032
269.086	333.06	323.137
269.086	333.061	323.139
269.088	333.099	325.186
269.122	333.137	325.189
269.123	335.079	326.19
269.212	335.081	326.192
269.249	337.096	327.22
270.946	337.183	329.235
271.228	337.186	333.063
272.943	339.169	337.207
272.945	339.197	337.21
274.002	340.204	339.201
274.003	341.081	339.204
274.024	341.111	339.205
274.026	341.178	339.328
275.02	341.193	339.33
275.022	342.113	341.111
275.058	342.182	341.113
275.059	346.057	342.115
276.024	346.976	342.117
276.026	351.083	346.058
276.077	351.111	346.061
277.033	353.089	346.976
277.033	353.178	346.977
277.073	353.214	346.979
277.073	353.217	346.98
277.217	364.109	351.086
277.219	365.14	353.203
278.076	366.109	366.11
278.078	367.103	366.112
278.221	367.105	367.109
279.078	367.106	367.11
279.079	367.23	367.361
279.232	368.109	368.11
279.234	369.11	368.111
280.237	369.112	377.086
280.983	369.118	377.09
281.247	369.128	378.091
281.249	377.053	378.092
281.249	377.086	378.094
282.252	379.069	379.087
283.101	379.083	380.091
283.102	379.103	392.188
283.137	379.106	404.109
283.139	379.156	431.144
283.263	380.086	452.28
283.265	382.13	473.286
284.141	382.133	476.279
284.267	383.1	476.282
284.268	385.07	483.275
284.269	387.115	483.277
288.042	391.14	484.278
289.017	393.172	487.182
289.036	395.261	487.183
289.037	395.263	507.274
289.038	396.145	528.248
289.073	396.267	528.25
289.073	397.15	529.242
289.074	402.104	529.243
290.057	404.103	529.247
291.054	404.105	554.264
291.089	405.108
291.09	407.156
292.073	407.158
293.069	408.097
293.122	409.145
293.123	410.161
293.179	410.163
293.213	412.121
294.217	413.076
295.136	413.079
295.138	415.073
295.227	415.075
295.23	417.103
296.231	421.035
296.232	421.225
297.153	421.228
298.157	422.039
298.159	423.032
299.151	423.034
299.153	424.038
300.152	424.178
300.153	426.136
300.154	426.137
302.069	427.093
302.071	427.287
305.069	429.09
306.076	431.117
306.077	433.235
306.088	434.24
306.089	439.127
307.082	445.132
307.085	445.133
308.089	445.136
309.118	447.25
309.153	447.253
309.209	448.254
309.281	448.256
311.167	451.287
312.17	461.151
312.172	465.34
312.175	471.276
313.147	473.163
313.167	473.282
313.169	476.28
314.162	479.206
314.167	479.208
314.169	479.356
314.169	483.118
314.171	483.272
315.169	484.278
315.171	487.178
319.048	487.182
319.122	494.281
320.065	495.139
320.067	495.199
320.068	495.2
321.062	495.276
321.063	495.279
321.064	496.145
321.153	503.197
321.154	507.273
322.068	507.274
323.03	508.276
323.067	511.195
323.068	515.269
323.07	527.244
323.133	528.162
323.134	528.244
323.136	528.248
323.169	529.158
324.138	529.24
324.17	530.161
325.156	533.173
325.158	535.229
325.184	535.231
326.159	551.227
326.161	554.258
326.185	555.264
327.176	563.336
327.184	564.339
327.219	564.341
327.22	571.191
328.177	571.193
328.179	572.192
328.183	573.187
329.143	573.189
329.144	573.193
329.186	574.196
330.047	579.33
332.03	580.333
333.027	580.335
333.029	587.294
333.06	587.336
333.063	603.347
333.101	617.292
333.137	619.362
335.079	627.364
335.116	631.305
335.169	631.309
337.094	631.311
337.096	631.313
337.183	632.312
337.186	632.315
338.187	633.306
338.188	637.372
338.189	639.266
339.165	639.268
339.169	639.273
339.171	640.27
339.197	641.272
339.2	643.361
340.204	645.326
341.108	645.328
341.111	646.325
341.143	646.328
341.144	646.332
341.191	647.285
341.193	653.284
342.113	653.286
342.192	654.283
342.199	654.287
342.201	654.29
343.16	655.287
344.163	659.335
346.057	659.345
346.058	660.34
349.06	660.343
349.096	660.347
351.075	661.299
351.083	661.317
351.111	663.3
351.112	667.298
351.201	667.301
352.093	667.304
353.089	668.305
353.092	669.304
353.178	671.464
353.18	672.47
353.214	673.353
353.217	673.473
354.22	673.478
355.159	674.362
364.109	675.314
365.089	676.313
365.09	676.316
365.139	676.321
365.141	682.32
365.143	685.479
366.109	685.485
366.111	686.479
367.102	686.483
367.105	686.486
367.23	687.46
367.232	689.334
367.36	695.463
368.109	695.465
368.236	695.468
369.11	696.466
369.112	696.468
369.118	697.475
369.119	697.481
369.127	698.483
369.128	699.495
375.186	709.485
376.058	711.462
377.053	714.508
377.055	716.596
377.086	716.598
378.088	717.598
378.108	717.601
378.11	721.503
378.111	722.507
379.069	725.39
379.071	727.454
379.083	728.459
379.103	732.513
379.105	734.513
379.107	738.509
379.154	743.615
379.156	744.619
379.157	745.503
380.086	746.5
380.108	746.506
380.11	746.509
381.086	747.509
381.087	747.513
382.13	748.515
382.131	760.544
382.133	762.547
382.206	763.547
382.251	769.503
382.253	775.537
383.061	776.539
383.1	776.545
383.101	787.547
383.103	789.422
383.143	790.429
385.07	792.461
387.114	803.442
392.102	803.446
392.103	803.567
392.136	804.572
392.138	804.578
393.104	805.578
393.17	806.577
393.174	822.492
395.102	822.497
395.129	831.597
395.263	832.599
396.145	833.514
396.149	834.514
396.267	834.521
397.149	834.524
397.15	835.53
398.105	848.528
404.105	849.528
405.108	850.526
407.156	851.528
408.098
409.145
409.147
409.279
409.28
410.161
410.163
411.164
411.166
412.121
413.075
413.076
413.079
415.073
415.075
417.111
421.035
421.037
421.225
422.039
422.04
423.034
423.161
423.239
423.253
423.254
424.038
424.178
424.179
426.137
427.091
427.093
427.287
428.947
429.091
431.123
431.125
431.127
433.235
433.236
433.239
434.24
437.095
437.097
437.099
439.082
439.084
439.085
439.127
439.13
444.919
445.14
445.142
445.144
447.253
448.254
448.257
450.291
450.292
451.287
451.29
451.327
452.292
461.266
461.269
463.247
465.306
465.308
465.34
465.343
467.171
467.231
471.277
471.279
473.283
473.286
476.278
476.28
479.203
479.206
479.208
479.219
479.221
479.356
479.358
480.21
482.12
483.118
483.272
483.274
483.277
484.119
484.122
484.275
484.278
487.178
487.182
494.279
494.283
495.139
495.2
495.204
495.276
496.143
496.203
496.206
496.282
501.195
507.168
507.273
507.276
508.276
511.194
511.195
515.266
515.269
519.234
519.236
519.24
521.183
528.246
528.248
529.148
529.157
529.158
529.162
529.241
529.244
529.283
530.164
535.229
535.233
535.235
545.121
551.227
555.156
555.268
559.139
563.336
564.335
564.339
564.341
571.191
572.193
573.189
573.193
574.196
577.354
579.33
580.333
580.335
587.029
587.301
587.321
587.333
587.336
588.339
589.354
603.347
603.351
604.335
606.376
606.38
619.36
619.362
622.371
627.366
627.369
631.307
631.309
631.313
632.312
632.315
634.374
637.369
637.371
637.376
638.375
638.378
639.266
639.27
639.273
640.27
641.276
643.362
643.365
645.324
645.328
645.333
646.328
646.33
647.285
647.289
647.306
650.367
653.279
653.282
653.286
653.365
653.37
654.287
655.284
655.291
656.289
659.337
659.342
660.343
660.345
660.347
661.299
661.302
662.304
667.301
667.304
668.305
671.33
671.464
672.465
672.47
672.472
673.359
673.471
673.473
673.478
673.481
674.358
674.362
675.314
675.319
676.321
677.406
681.314
681.319
682.316
682.32
685.479
686.481
686.484
686.486
688.468
689.33
689.334
695.463
695.468
696.466
696.473
697.473
697.478
697.481
698.483
698.488
700.501
703.455
704.459
709.485
710.485
710.489
711.462
712.429
712.469
713.479
714.508
714.513
715.587
716.596
717.598
717.602
718.602
721.497
721.503
721.506
722.502
722.507
722.51
723.505
723.509
725.388
725.39
726.445
727.451
727.454
727.459
728.459
729.469
738.503
738.506
739.509
741.384
741.388
742.503
743.487
743.615
743.621
744.489
744.619
745.501
745.506
746.503
746.509
747.513
747.515
748.511
748.514
748.52
749.528
760.544
760.551
761.498
761.521
761.525
762.501
762.546
763.547
763.552
767.534
769.503
770.503
775.537
776.541
777.49
777.496
778.493
789.422
789.426
790.429
791.533
793.518
803.44
803.567
804.445
804.45
804.572
804.575
817.455
817.461
818.461
818.466
820.493
831.593
832.599
833.515
834.524
835.526
848.528
849.528
850.519
851.528
