# Supplementary material for: Computational method to analyze linear developmental gradients reveals specific metabolite enrichment patterns in stress-tolerant maize
Source: Development. 2026 May 7;153(8):dev205350. doi: 10.1242/dev.205350 (PMC13200719; doi:10.1242/dev.205350)
Supplement: Table S10. Comparison of m/z values from HPLC-MS in Oaxacan Green and B73. — Unique and conserved m/z values for a Oaxacan Green and a B73 root tip were analyzed and compared within a ± 0.001 m/z threshold. [file develop-153-205350-TableS10.xlsx]

## Sheet: Table 10- HPLC B73 and OG comp
Supplemental Table 10. Comparison of m/z values from HPLC-MS in Oaxacan Green and B73
Shared m/z	unique_to_B73	unique_to_OG
71.0139	89.0249	73.0298
78.9592	96.9701	96.9627
85.0301	98.0253	102.949
86.0332	100.934	103.921
90.9342	102.953	112.938
96.9605	107.045	117.056
99.0094	112.986	127.052
101.025	113.927	131.023
104.036	114.02	131.035
106.042	126.881	136.863
110.986	128.878	139.004
111.009	129.056	146.925
113.025	131.037	146.966
113.036	132.042	148.949
113.989	132.044	150.02
115.004	133.033	153.044
116.007	133.051	167.034
117.02	137.892	169.836
118.023	144.992	178.052
118.051	145.942	181.039
119.035	147.05	184.985
120.014	147.97	185.008
122.025	148.919	186.114
128.036	159.031	192.014
128.96	163.042	192.031
129.02	167.838	194.029
129.976	168.044	197.066
130.023	170.835	197.809
130.983	170.903	202.888
131.025	173.046	203.093
131.046	175.014	203.104
132.03	175.025	204.976
132.868	175.049	205.84
133.015	177.094	206.164
134.018	180.973	207.837
134.025	187.942	211.002
134.865	189.089	215.869
135.018	191.059	220.148
135.029	192.06	221.843
136.91	193.029	224.092
138.056	193.816	229.013
143.035	196.055	229.024
145.015	199.034	237.062
145.05	202.117	240.052
145.051	203.021	242.081
145.062	204.98	244.156
146.046	207.014	250.147
146.055	207.015	255.151
146.065	209.03	257.114
146.924	209.067	259.024
146.939	216.937	259.13
147.03	217.866	260.026
147.031	222.159	262.032
147.067	223.046	262.035
148.94	223.096	264.992
148.951	225.898	265.121
149.013	226.997	265.149
149.025	228.051	266.98
150.016	229.023	266.986
153.869	229.162	267.107
154.063	231.099	267.145
154.065	233.156	268.939
155.866	236.024	271.916
156.068	239.128	272.088
157.051	250.07	272.969
158.98	255.824	273.031
159.067	257.155	275.018
159.981	257.821	275.02
160.844	262.906	275.023
160.978	262.908	276.027
161.047	263.165	278.147
162.841	265.093	278.151
163.999	269.054	279.134
164.037	269.131	279.164
164.074	274.956	285.109
164.838	277.221	291.117
164.928	277.91	291.134
165.02	278.027	291.161
165.04	279.038	292.072
166.041	279.108	292.074
166.052	280.033	293.142
168.068	280.035	293.149
168.838	280.042	294.069
170.872	282.116	296.883
171.008	289.03	298.115
171.067	289.938	298.155
172.099	289.943	301.145
172.869	291.2	302.1
173.01	291.202	302.102
173.083	293.126	302.136
174.014	293.176	303.107
175.062	293.178	303.119
176.937	293.181	303.121
177.042	293.211	303.217
179.024	293.212	304.123
179.057	294.184	304.993
180.027	295.103	305.895
180.061	296.232	307.92
180.068	297.874	308.862
180.901	299.871	308.917
180.932	305.019	309.037
182.898	305.023	309.917
182.994	305.979	310.173
183.068	306.057	311.079
184.987	306.081	311.11
185.022	307.144	311.115
185.156	308.075	313.218
187.099	309.121	313.237
187.135	309.168	315.101
187.862	309.207	315.109
187.93	310	315.254
188.057	311.214	317.106
188.934	311.215	319.065
189.004	311.221	320.07
189.005	311.224	320.189
189.859	312.126	320.884
189.933	312.128	322.144
190.929	312.174	323.017
191.02	312.226	323.045
191.056	312.229	323.139
191.856	313.046	325.05
191.933	313.047	325.151
192.024	316.947	326.128
192.93	317.142	326.13
193.024	320.886	326.147
193.036	321.048	326.151
193.052	322.042	326.828
193.088	322.044	327.091
194.047	322.199	327.128
194.083	323.035	328.058
194.925	325.131	328.063
194.947	325.173	330.093
194.991	327.108	331.251
195.05	327.215	333.939
195.052	327.262	334.06
195.086	328.043	336.866
195.14	328.056	337.117
196.05	328.22	338.988
196.062	329.243	338.991
197.891	330.064	339.153
199.806	330.234	339.163
201.114	330.236	339.237
203.02	332.071	340.092
203.083	335.087	341.076
205.078	335.848	341.107
205.161	336.859	341.122
206.083	339.997	341.124
206.974	339.999	341.271
207.103	341.119	342.114
207.919	341.198	343.083
207.932	341.24	343.105
208.099	343.267	345.08
208.107	343.268	346.044
209.156	344.048	347.037
210.024	353.15	347.062
210.041	354.057	349.112
210.159	356.1	351.154
211.088	357.091	351.163
214.881	357.093	352.134
215.033	359.997	353.053
215.13	361.087	355.32
216.036	362.048	356.151
216.037	364.068	356.187
217.03	367.103	356.243
217.031	368.994	356.999
218.034	371.1	357.096
218.104	371.101	357.113
220.062	372.138	357.191
221.155	373.181	358.259
223.089	373.191	358.263
224.057	374.264	359.102
224.058	375.033	361.08
224.093	375.087	362.999
225.061	375.267	363.057
225.062	376.123	365.06
225.089	377.04	365.062
225.15	379.025	365.066
226.967	380.085	365.071
227.129	380.104	367.063
228.065	380.157	368.237
228.161	380.16	370.01
230.969	383.136	370.203
231.932	383.358	372.06
232.023	384.161	372.084
232.06	384.169	372.096
234.159	384.903	374.225
237.036	384.982	375.133
238.933	385.118	376.245
239.129	386.9	377.164
240.051	387.158	378.048
241.145	387.172	378.093
242.177	388.162	379.032
242.941	389.998	379.157
243.039	390.991	380.052
243.063	391.272	381.021
243.161	391.29	383.066
243.18	392.29	383.107
245.044	392.294	383.127
246.018	393.293	383.194
248.033	394.241	384.193
248.054	396.081	384.94
248.962	397.083	385.068
249.068	397.255	386.075
249.15	397.942	386.103
250.071	398.259	386.933
250.146	399.215	387.082
251.05	399.219	387.084
251.051	399.252	387.1
251.093	400.948	389.098
251.149	402.101	389.272
253.145	402.168	389.274
254.148	403.167	390.118
258.916	404.153	391.034
259.023	404.161	391.263
259.129	405.046	391.292
260.032	406.168	392.086
260.915	406.956	392.168
262.93	408.162	393.018
264.158	409.238	393.046
264.929	410.317	393.133
265.067	411.321	393.168
265.119	412.203	394.891
266.152	412.973	394.896
267.073	412.974	396.219
269.139	413.128	397.079
269.212	414.132	400.048
269.918	415.162	401.926
270.142	415.188	402.013
270.207	415.272	402.172
270.979	417.237	402.997
271.071	418.238	403.109
271.229	419.075	403.112
272.232	419.078	404.086
272.934	421.043	404.111
272.936	421.166	405.143
272.958	421.263	408.056
273.17	422.248	409.258
273.959	422.93	410.063
275.125	425.259	410.214
276.161	426.023	410.864
277.033	427.22	411.08
277.217	427.263	411.084
277.908	428.204	411.098
278.037	428.207	411.349
279.039	429.08	412.211
279.235	429.083	418.085
279.904	430.055	418.099
280.909	430.104	418.103
280.995	431.126	420.107
281.03	431.191	420.996
281.036	431.194	421.072
282.083	431.247	423.094
284.098	432.051	423.253
285.206	433.168	424.084
286.129	435.916	425.088
287.222	437.246	425.238
288.085	437.292	426.041
289.017	437.297	426.099
289.019	438.296	426.31
289.068	439.175	426.978
289.12	440.068	427.028
291.05	441.023	429.156
292.961	441.079	429.163
293.122	441.094	429.196
294.03	441.099	430.054
294.179	441.251	432.121
295.039	442.09	433.118
295.228	443.14	433.119
296.043	443.194	433.153
297.153	443.256	434.111
297.244	443.272	434.119
298.114	444.069	434.121
298.157	445.108	434.136
299.918	447.226	435.092
301.046	448.189	436.104
301.105	449.121	438.086
302.066	449.19	439.075
304.991	449.246	439.086
305.217	449.257	439.255
306.076	450.106	440.067
306.078	451.242	440.08
306.079	452.299	441.007
306.919	454.136	441.211
307.081	455.149	442.019
307.141	457.297	444.099
307.854	459.138	445.102
311.101	459.274	447.242
311.134	459.279	448.115
311.169	460.277	448.144
311.202	461.107	449.1
311.226	461.122	450.117
312.094	462.074	450.185
312.172	462.882	451.15
312.838	463.22	453.106
313.165	463.225	453.272
313.239	469.37	454.291
315.061	473.163	455.19
315.11	473.269	455.191
315.255	473.271	459.071
316.948	474.171	460.065
317.021	475.215	460.067
317.138	476.296	460.112
321.064	478.135	461.068
321.129	479.216	462.061
323.027	480.132	462.062
323.029	480.308	462.067
323.136	484.28	462.127
323.191	487.17	462.135
324.03	488.168	465.101
324.033	489.278	468.033
325.018	492.28	468.898
325.124	493.271	469.159
325.138	495.251	470.09
325.14	496.12	471.109
325.149	501.133	471.121
325.185	505.309	472.112
326.141	507.108	472.127
326.188	507.273	473.169
326.905	507.283	473.27
327.182	508.286	474.067
327.254	511.192	474.149
327.291	512.047	474.169
328.059	515.124	474.173
328.061	521.39	475.119
328.295	522.121	475.124
329.076	524.118	476.125
329.086	529.285	476.139
329.089	530.305	478.124
329.231	533.138	479.034
331.016	535.042	480.301
331.244	535.153	481.126
331.246	535.154	483.104
331.247	535.523	483.276
331.259	537.273	485.272
332.251	540.326	485.285
333.057	540.329	486.058
333.059	541.337	486.292
333.19	549.358	487.117
333.85	556.308	487.119
334.074	557.311	487.18
336.855	559.311	487.215
338.859	570.237	491.082
339.201	571.296	491.255
339.234	571.499	491.272
339.291	571.501	492.276
340.204	572.502	493.105
340.237	573.137	493.129
340.862	573.18	493.233
341.109	573.496	496.103
341.11	582.532	496.121
342.083	585.338	497.109
342.112	598.251	498.041
342.171	598.282	500.926
342.855	598.518	501.069
344.031	599.253	501.103
344.034	600.248	502.06
344.038	600.301	504.312
346.052	601.25	505.313
346.056	601.3	508.276
347.026	601.301	510.882
347.039	602.244	511.098
347.041	606.08	513.088
347.054	616.29	513.202
347.06	617.461	520.269
349.074	622.28	520.272
351.13	634.226	527.141
353.04	636.223	527.143
353.051	637.151	532.48
353.165	678.548	540.055
354.053	678.549	541.059
355.157	685.507	541.323
355.159	686.485	544.267
355.229	687.487	548.143
356.097	710.485	548.237
356.154	734.47	551.131
356.159	754.47	555.12
356.162	766.434	556.123
357.086	767.531	559.284
357.123	768.432	561.215
357.164	768.592	564.159
362.052	784.446	564.161
363.005	786.442	565.049
363.163	806.186	565.083
364.06		565.336
367.909		566.338
368.102		571.165
368.238		571.232
369.008		573.123
369.301		573.142
370.012		575.11
370.985		575.112
372.095		575.114
373.098		588.899
374.133		599.532
374.24		601.143
374.247		603.004
374.251		606.075
374.908		612.148
375.136		617.486
375.244		629.096
375.254		637.138
376.13		641.173
376.257		679.548
376.258		687.556
377.083		703.135
377.087		712.514
377.133		712.541
378.064		714.549
378.091		728.152
379.014		745.194
379.072		759.548
379.078		759.55
379.082		768.591
379.159		799.557
379.192		807.201
379.203
380.161
380.191
381.175
383.064
383.192
384.067
384.194
384.937
384.983
385.108
385.116
385.12
386.115
386.946
387.117
387.118
388.092
388.121
389.122
389.247
390.242
390.99
391.163
391.164
391.287
392.166
392.189
393.173
394.894
396.091
397.094
398.133
398.235
399.102
399.135
399.238
399.938
399.941
400.105
400.13
400.149
400.946
401.173
402.106
402.109
402.164
402.176
404.045
404.108
404.156
405.031
405.966
406.955
407.189
408.072
408.073
409.076
409.312
410.069
410.076
410.227
410.228
410.315
411.221
411.222
411.319
412.225
415.218
416.075
417.079
417.212
417.235
418.007
418.072
418.073
418.102
418.215
419.105
420.069
420.228
420.243
420.253
420.256
420.257
420.269
421.074
421.078
421.246
421.26
422.091
422.264
422.928
423.096
423.098
424.099
425.083
425.11
425.307
426.025
426.027
426.975
427.225
427.241
430.001
431.214
432.12
433.116
433.238
434.241
435.212
435.896
435.915
436.254
437.24
437.247
438.083
439.09
439.092
440.075
440.081
440.083
440.094
441.085
441.11
441.115
441.253
441.338
442.072
442.095
442.118
442.896
443.094
443.248
444.11
444.112
445.113
445.116
445.37
447.09
447.124
447.14
447.257
448.112
448.139
448.261
449.113
449.115
451.051
451.973
452.062
452.268
452.277
452.283
452.925
452.926
453.105
453.195
453.287
454.154
455.102
455.105
455.358
456.151
457.053
457.142
459.106
461.132
463.097
463.218
466.092
466.094
467.097
469.145
469.374
470.094
471.08
471.122
473.166
473.246
474.069
474.12
474.123
475.122
475.134
475.135
476.137
476.28
477.284
478.285
479.122
479.125
480.125
480.307
480.312
480.328
481.314
481.981
482.105
483.277
488.135
490.131
491.133
491.268
491.27
492.127
492.272
492.273
493.13
493.275
493.282
494.124
494.288
495.127
496.105
499.117
499.121
499.251
500.119
501.074
501.155
503.164
503.17
504.173
504.309
504.313
505.125
505.316
507.27
507.284
507.303
507.37
508.273
508.306
509.116
509.121
509.226
511.102
515.095
517.129
518.132
520.912
525.151
527.245
528.248
529.111
529.241
531.143
532.146
533.14
533.257
534.15
536.118
537.274
538.277
540.335
545.221
547.139
553.124
554.305
555.221
561.153
561.155
564.33
564.334
565.051
565.08
565.337
566.053
566.34
569.233
571.17
571.498
572.173
573.129
573.131
576.187
579.263
595.292
596.296
600.109
600.299
601.112
611.149
620.135
627.273
629.094
637.141
639.122
677.546
677.548
678.551
679.547
701.152
712.539
713.542
714.545
740.564
740.569
741.573
749.173
753.469
758.544
767.533
768.536
786.575
791.533
792.537
806.198
819.525
819.527
820.53
