# Supplementary material for: Computational method to analyze linear developmental gradients reveals specific metabolite enrichment patterns in stress-tolerant maize
Source: Development. 2026 May 7;153(8):dev205350. doi: 10.1242/dev.205350 (PMC13200719; doi:10.1242/dev.205350)
Supplement: Table S11. Annotated Clusters in Oaxacan Green Root 1. — The list and highlighted cluster assignment for each peak detected in Oaxacan Green root 1 using DIMPLE. [file develop-153-205350-TableS11.xlsx]

## Sheet: Table 11- Clusters OG Root 1
Supplemental Table 11. Annotated Clusters in Oaxacan Green Root 1
Cluster	m/z value
4	110.976
4	111.009
4	115.004
4	115.004
4	115.022
4	115.077
4	116.007
4	116.008
4	118.993
4	119.036
4	121.03
4	129.02
4	130.023
4	131.035
4	133.015
4	134.018
4	134.018
4	135.019
4	135.019
4	135.03
4	138.02
4	142.052
4	145.051
4	145.062
4	145.062
4	146.047
4	147.031
4	150.016
4	153.022
4	153.023
4	153.024
4	155.027
4	159.012
4	161.046
4	162.983
4	165.041
4	167.998
4	171.066
4	171.067
4	171.103
4	171.104
4	173.01
4	174.012
4	175.014
4	177.093
4	179.056
4	179.057
4	187.097
4	192.024
4	192.06
4	194.991
4	195.051
4	197.03
4	197.119
4	199.098
4	200.057
4	201.114
4	211.134
4	211.135
4	215.032
4	215.034
4	217.017
4	217.03
4	218.034
4	224.057
4	225.06
4	225.061
4	227.039
4	227.129
4	227.13
4	227.202
4	230.036
4	239.06
4	242.051
4	242.053
4	244.047
4	247.064
4	248.059
4	253.092
4	253.217
4	254.017
4	255.232
4	256.238
4	259.023
4	263.058
4	266.153
4	267.072
4	267.073
4	269.122
4	269.212
4	269.249
4	274.003
4	274.026
4	275.02
4	275.022
4	276.077
4	277.033
4	277.073
4	278.076
4	279.079
4	281.249
4	282.252
4	283.102
4	283.263
4	284.268
4	293.069
4	295.227
4	302.069
4	302.071
4	306.088
4	307.085
4	309.281
4	319.048
4	320.068
4	321.064
4	323.03
4	323.067
4	327.176
4	328.177
4	329.143
4	333.06
4	333.063
4	333.137
4	335.116
4	344.163
4	349.06
4	351.112
4	365.089
4	365.139
4	365.143
4	367.102
4	367.36
4	369.11
4	369.118
4	375.186
4	381.086
4	381.087
4	382.133
4	382.206
4	382.253
4	383.1
4	392.102
4	392.103
4	392.136
4	392.138
4	393.104
4	395.102
4	397.149
4	410.161
4	410.163
4	411.166
4	445.14
4	473.283
4	479.208
4	501.195
4	507.276
4	519.236
4	521.183
4	528.246
4	528.248
4	529.244
4	545.121
4	555.268
4	563.336
4	564.339
4	579.33
4	587.333
4	587.336
4	606.38
4	631.309
4	632.312
4	645.324
4	660.347
4	671.464
4	672.472
4	673.473
4	674.362
4	696.473
4	697.478
4	704.459
4	709.485
4	714.513
4	727.459
4	761.498
4	762.501
4	803.44
4	804.45
4	804.572
4	817.455
3	110.976
3	111.009
3	124.008
3	127.077
3	128.035
3	129.02
3	130.023
3	131.024
3	133.014
3	147.03
3	154.063
3	173.009
3	173.082
3	174.013
3	175.025
3	187.098
3	191.02
3	195.052
3	205.053
3	216.037
3	241.218
3	253.219
3	258.983
3	260.047
3	260.98
3	262.062
3	263.06
3	265.149
3	266.151
3	266.152
3	269.088
3	271.228
3	276.026
3	277.073
3	278.078
3	278.221
3	279.078
3	281.247
3	284.267
3	284.269
3	290.057
3	291.054
3	292.073
3	293.213
3	294.217
3	296.231
3	296.232
3	306.077
3	306.089
3	308.089
3	309.209
3	320.067
3	321.063
3	321.154
3	325.158
3	326.161
3	327.184
3	329.144
3	335.079
3	335.169
3	337.096
3	337.186
3	339.171
3	341.193
3	351.075
3	351.111
3	351.201
3	353.092
3	354.22
3	365.09
3	366.109
3	366.111
3	367.105
3	369.119
3	369.128
3	378.11
3	379.069
3	379.071
3	379.105
3	379.107
3	379.157
3	380.108
3	382.131
3	383.101
3	383.103
3	383.143
3	393.174
3	396.145
3	397.15
3	407.156
3	409.145
3	409.147
3	413.079
3	415.073
3	417.111
3	421.225
3	423.161
3	424.178
3	424.179
3	427.091
3	427.287
3	431.125
3	445.144
3	465.308
3	465.343
3	471.279
3	479.358
3	480.21
3	487.182
3	495.2
3	496.203
3	496.206
3	507.168
3	511.195
3	519.24
3	529.241
3	535.233
3	551.227
3	571.191
3	572.193
3	573.189
3	573.193
3	574.196
3	580.333
3	580.335
3	587.321
3	588.339
3	589.354
3	603.347
3	603.351
3	619.362
3	627.369
3	632.315
3	637.371
3	638.375
3	638.378
3	643.362
3	643.365
3	645.328
3	645.333
3	646.328
3	647.289
3	647.306
3	653.37
3	660.345
3	661.299
3	661.302
3	662.304
3	672.47
3	673.478
3	673.481
3	675.314
3	675.319
3	676.321
3	677.406
3	686.486
3	688.468
3	689.33
3	695.468
3	697.481
3	698.483
3	698.488
3	703.455
3	710.489
3	711.462
3	712.469
3	726.445
3	727.454
3	728.459
3	741.384
3	748.52
3	767.534
3	789.422
3	789.426
3	790.429
3	817.461
3	818.461
3	818.466
3	851.528
5	117.02
5	119.035
5	122.025
5	124.008
5	129.019
5	132.031
5	138.057
5	139.007
5	142.999
5	143
5	145.015
5	146.046
5	149.012
5	149.013
5	157.051
5	157.124
5	157.124
5	158.014
5	159.011
5	164
5	164.036
5	164.037
5	165.04
5	165.041
5	167.999
5	171.14
5	173.027
5	175.061
5	175.062
5	179.023
5	183.014
5	183.015
5	184.985
5	186.045
5	186.046
5	188.046
5	189.005
5	191.056
5	191.058
5	194.046
5	196.985
5	197.029
5	199.171
5	202.017
5	203.038
5	204.088
5	210.041
5	211.045
5	213.023
5	213.114
5	214.036
5	216.057
5	217.052
5	217.054
5	218.104
5	220.767
5	222.765
5	222.766
5	224.763
5	226.997
5	228.052
5	228.994
5	230.035
5	231.032
5	232.036
5	233.048
5	236.005
5	237.062
5	241.054
5	241.055
5	245.043
5	245.045
5	246.046
5	246.047
5	247.027
5	253.091
5	255.07
5	255.07
5	255.234
5	257.241
5	259.024
5	261.042
5	261.043
5	269.086
5	269.086
5	269.123
5	270.946
5	272.945
5	275.058
5	275.059
5	277.219
5	279.232
5	279.234
5	280.237
5	281.249
5	283.101
5	289.038
5	289.074
5	291.089
5	291.09
5	295.23
5	305.069
5	319.122
5	327.22
5	330.047
5	333.029
5	339.165
5	341.143
5	341.144
5	341.191
5	342.192
5	343.16
5	346.057
5	346.058
5	349.096
5	351.083
5	353.18
5	355.159
5	376.058
5	377.053
5	377.055
5	378.111
5	380.11
5	396.149
5	398.105
5	412.121
5	423.239
5	426.137
5	431.123
5	433.235
5	433.236
5	433.239
5	434.24
5	467.231
5	471.277
5	473.286
5	479.203
5	479.206
5	483.277
5	487.178
5	495.204
5	508.276
5	529.148
5	529.157
5	529.158
5	634.374
5	637.376
5	695.463
5	696.466
5	714.508
5	721.506
5	722.502
5	725.39
5	741.388
5	742.503
5	745.501
5	745.506
5	746.503
5	746.509
5	747.513
5	748.511
5	748.514
5	775.537
5	776.541
5	777.49
5	804.575
5	831.593
5	832.599
5	848.528
1	117.019
1	118.023
1	131.035
1	131.046
1	132.03
1	133.014
1	134.025
1	135.018
1	149.011
1	154.062
1	163.999
1	164.035
1	167.997
1	171.139
1	173.026
1	179.022
1	184.984
1	187.042
1	187.043
1	188.045
1	188.062
1	191.019
1	191.055
1	192.059
1	194.045
1	195.049
1	196.984
1	201.058
1	202.016
1	203.036
1	203.037
1	210.965
1	214.035
1	216.035
1	224.056
1	227.201
1	232.034
1	232.051
1	233.049
1	234.051
1	236.095
1	236.097
1	243.07
1	247.062
1	254.015
1	256.236
1	265.147
1	272.943
1	274.024
1	276.024
1	277.033
1	277.217
1	280.983
1	288.042
1	289.017
1	289.036
1	289.037
1	289.073
1	289.073
1	295.136
1	306.076
1	307.082
1	309.118
1	323.133
1	323.134
1	323.136
1	324.138
1	324.17
1	327.219
1	332.03
1	333.027
1	333.101
1	339.169
1	341.108
1	341.111
1	342.113
1	353.178
1	364.109
1	367.23
1	369.127
1	377.086
1	378.088
1	378.108
1	379.083
1	379.103
1	379.154
1	380.086
1	382.13
1	383.061
1	385.07
1	387.114
1	393.17
1	404.105
1	405.108
1	408.098
1	413.075
1	421.035
1	421.037
1	422.039
1	422.04
1	423.034
1	423.253
1	423.254
1	424.038
1	428.947
1	437.095
1	437.097
1	437.099
1	439.082
1	439.084
1	439.085
1	439.127
1	439.13
1	444.919
1	447.253
1	448.254
1	448.257
1	450.291
1	450.292
1	451.287
1	451.29
1	452.292
1	461.266
1	461.269
1	463.247
1	476.278
1	476.28
1	479.219
1	479.221
1	482.12
1	483.118
1	483.272
1	483.274
1	484.119
1	484.122
1	484.275
1	484.278
1	494.279
1	494.283
1	495.139
1	495.276
1	496.143
1	496.282
1	507.273
1	511.194
1	519.234
1	529.162
1	530.164
1	535.229
1	555.156
1	559.139
1	564.335
1	577.354
1	587.029
1	604.335
1	622.371
1	627.366
1	631.307
1	637.369
1	639.266
1	639.27
1	639.273
1	641.276
1	650.367
1	653.279
1	653.282
1	653.286
1	654.287
1	655.284
1	655.291
1	656.289
1	667.301
1	667.304
1	668.305
1	672.465
1	673.471
1	681.314
1	681.319
1	682.316
1	682.32
1	685.479
1	686.481
1	686.484
1	697.473
1	700.501
1	710.485
1	713.479
1	715.587
1	716.596
1	717.598
1	717.602
1	718.602
1	721.497
1	721.503
1	722.507
1	722.51
1	723.505
1	723.509
1	725.388
1	727.451
1	729.469
1	738.503
1	738.506
1	739.509
1	743.487
1	743.615
1	743.621
1	744.489
1	744.619
1	747.515
1	749.528
1	760.544
1	760.551
1	761.521
1	761.525
1	762.546
1	763.547
1	763.552
1	769.503
1	770.503
1	777.496
1	778.493
1	791.533
1	793.518
1	803.567
1	820.493
1	833.515
1	834.524
1	835.526
1	849.528
1	850.519
2	211.046
2	259.022
2	267.233
2	274.002
2	283.137
2	283.139
2	283.265
2	284.141
2	293.122
2	293.123
2	293.179
2	295.138
2	297.153
2	298.157
2	298.159
2	299.151
2	299.153
2	300.152
2	300.153
2	300.154
2	309.153
2	311.167
2	312.17
2	312.172
2	312.175
2	313.147
2	313.167
2	313.169
2	314.162
2	314.167
2	314.169
2	314.169
2	314.171
2	315.169
2	315.171
2	320.065
2	321.062
2	321.153
2	322.068
2	323.068
2	323.07
2	323.169
2	325.156
2	325.184
2	326.159
2	326.185
2	328.179
2	328.183
2	329.186
2	337.094
2	337.183
2	338.187
2	338.188
2	338.189
2	339.197
2	339.2
2	340.204
2	342.199
2	342.201
2	352.093
2	353.089
2	353.214
2	353.217
2	365.141
2	367.232
2	368.109
2	368.236
2	369.112
2	379.156
2	382.251
2	395.129
2	395.263
2	396.267
2	409.279
2	409.28
2	411.164
2	413.076
2	415.075
2	427.093
2	429.091
2	431.127
2	445.142
2	451.327
2	465.306
2	465.34
2	467.171
2	479.356
2	515.266
2	515.269
2	529.283
2	535.235
2	564.341
2	587.301
2	606.376
2	619.36
2	631.313
2	640.27
2	646.33
2	647.285
2	653.365
2	659.337
2	659.342
2	660.343
2	671.33
2	673.359
2	674.358
2	689.334
2	712.429
2	804.445
