# Supplementary material for: Computational method to analyze linear developmental gradients reveals specific metabolite enrichment patterns in stress-tolerant maize
Source: Development. 2026 May 7;153(8):dev205350. doi: 10.1242/dev.205350 (PMC13200719; doi:10.1242/dev.205350)
Supplement: Table S12. Annotated Clusters in Oaxacan Green Root 2. — The list and highlighted cluster assignment for each peak detected in Oaxacan Green root 2 using DIMPLE. [file develop-153-205350-TableS12.xlsx]

## Sheet: Table 12- Clusters OG Root 2
Supplemental Table 12. Annotated Clusters in Oaxacan Green Root 2
Cluster	m/z value
2	255.235
2	267.233
2	269.249
2	306.077
2	313.169
2	328.183
2	369.128
2	379.083
2	379.156
2	382.13
2	387.115
2	393.172
2	396.145
2	409.145
2	410.161
2	413.076
2	413.079
2	415.073
2	415.075
2	417.103
2	423.032
2	424.178
2	427.093
2	429.09
2	431.117
2	434.24
2	445.132
2	445.133
2	503.197
2	515.269
2	533.173
2	551.227
2	587.294
2	617.292
2	631.305
2	631.313
2	632.312
2	632.315
2	633.306
2	645.328
2	646.325
2	646.328
2	659.335
2	659.345
2	660.34
2	660.343
2	673.353
2	676.313
2	697.481
2	717.598
2	728.459
2	732.513
2	787.547
2	822.497
3	195.051
3	222.764
3	253.218
3	256.238
3	281.249
3	293.178
3	297.153
3	298.157
3	299.153
3	300.151
3	300.152
3	300.153
3	309.153
3	310.155
3	311.143
3	311.17
3	312.17
3	313.166
3	313.167
3	314.162
3	314.167
3	314.169
3	324.173
3	325.184
3	326.187
3	333.059
3	337.186
3	339.197
3	340.204
3	341.193
3	353.217
3	421.228
3	445.136
3	465.34
3	479.356
3	495.2
3	511.195
3	527.244
3	528.244
3	564.341
3	571.191
3	571.193
3	573.187
3	573.193
3	579.33
3	603.347
3	619.362
3	647.285
3	661.317
3	672.47
3	673.473
3	675.314
3	676.316
3	676.321
3	689.334
3	695.468
3	698.483
3	727.454
3	748.515
3	789.422
3	803.442
3	803.446
5	115.004
5	115.004
5	115.021
5	115.022
5	117.02
5	118.993
5	119.036
5	122.025
5	124.008
5	133.014
5	133.015
5	134.018
5	135.019
5	138.019
5	138.02
5	139.007
5	142.999
5	145.062
5	146.046
5	146.047
5	147.03
5	153.022
5	153.023
5	153.024
5	154.027
5	155.019
5	157.051
5	159.011
5	163.999
5	165.041
5	167.998
5	171.103
5	173.009
5	173.027
5	175.025
5	175.061
5	175.062
5	179.022
5	179.023
5	179.056
5	183.014
5	183.016
5	188.062
5	189.058
5	191.019
5	191.02
5	191.056
5	194.046
5	196.985
5	197.03
5	201.058
5	205.053
5	208.986
5	210.041
5	215.032
5	217.016
5	217.03
5	218.104
5	223.029
5	225.088
5	226.997
5	228.994
5	230.035
5	230.036
5	230.036
5	232.036
5	232.051
5	233.048
5	236.005
5	237.062
5	239.076
5	241.218
5	245.043
5	245.045
5	247.064
5	253.092
5	254.015
5	255.234
5	256.236
5	259.063
5	262.062
5	263.058
5	265.147
5	265.149
5	267.108
5	269.212
5	270.946
5	272.945
5	274.026
5	275.022
5	276.076
5	276.077
5	277.073
5	279.233
5	279.234
5	280.237
5	281.123
5	282.251
5	283.263
5	283.265
5	284.268
5	289.073
5	291.054
5	291.09
5	293.069
5	293.213
5	296.142
5	305.069
5	306.088
5	307.138
5	310.158
5	319.048
5	319.048
5	323.03
5	332.03
5	332.08
5	333.027
5	333.06
5	333.099
5	335.081
5	342.182
5	346.057
5	346.976
5	364.109
5	365.14
5	377.053
5	385.07
5	397.15
5	407.158
5	408.097
5	410.163
5	412.121
5	426.137
5	427.287
5	433.235
5	447.25
5	448.254
5	451.287
5	473.282
5	479.208
5	483.272
5	495.279
5	507.273
5	529.158
5	529.24
5	554.258
5	572.192
5	580.333
5	631.309
5	631.311
5	637.372
5	645.326
5	646.332
5	660.347
5	674.362
5	685.479
5	685.485
5	686.483
5	686.486
5	695.463
5	696.466
5	709.485
5	714.508
5	716.596
5	717.601
5	725.39
5	743.615
5	744.619
5	745.503
5	746.5
5	746.506
5	746.509
5	747.509
5	769.503
5	775.537
5	776.539
5	776.545
5	792.461
5	804.572
5	804.578
5	805.578
5	806.577
5	831.597
5	832.599
5	833.514
5	834.514
5	834.521
5	835.53
5	848.528
5	850.526
5	851.528
1	115.005
1	115.078
1	117.019
1	132.03
1	132.031
1	133.016
1	143
1	146.047
1	146.967
1	149.012
1	153.025
1	164
1	164.036
1	168.99
1	169.994
1	173.057
1	178.015
1	179.057
1	183.015
1	186.046
1	187.042
1	187.043
1	192.06
1	194.045
1	194.048
1	197.029
1	199.008
1	215.034
1	222.766
1	229.053
1	231.032
1	232.034
1	236.097
1	236.988
1	243.069
1	243.105
1	243.105
1	253.091
1	259.064
1	261.043
1	277.075
1	283.139
1	288.042
1	289.036
1	289.038
1	290.041
1	305.032
1	321.064
1	321.154
1	323.134
1	339.169
1	341.081
1	341.111
1	341.178
1	342.113
1	353.178
1	377.086
1	380.086
1	382.133
1	402.104
1	404.103
1	404.105
1	405.108
1	421.035
1	422.039
1	423.034
1	424.038
1	439.127
1	447.253
1	448.256
1	461.151
1	473.163
1	476.28
1	483.118
1	484.278
1	487.178
1	487.182
1	495.139
1	496.145
1	507.274
1	508.276
1	528.162
1	530.161
1	639.266
1	639.268
1	639.273
1	640.27
1	641.272
1	653.284
1	653.286
1	654.283
1	654.287
1	654.29
1	655.287
1	667.298
1	667.301
1	667.304
1	668.305
1	669.304
1	682.32
1	686.479
1	716.598
1	721.503
1	722.507
1	734.513
1	738.509
1	747.513
1	760.544
1	762.547
1	763.547
1	803.567
1	822.492
1	834.524
1	849.528
4	111.009
4	129.02
4	129.02
4	130.023
4	131.046
4	134.018
4	145.051
4	145.062
4	154.063
4	173.026
4	174.012
4	199.006
4	210.965
4	217.029
4	217.052
4	258.983
4	260.98
4	271.228
4	274.003
4	275.02
4	275.058
4	276.024
4	277.071
4	277.217
4	278.078
4	279.078
4	281.122
4	282.252
4	283.137
4	290.056
4	290.057
4	291.053
4	291.089
4	292.072
4	293.068
4	295.227
4	296.232
4	302.069
4	302.07
4	305.974
4	307.085
4	308.089
4	311.141
4	319.122
4	320.067
4	321.062
4	322.068
4	323.067
4	323.068
4	323.07
4	324.17
4	327.175
4	333.061
4	333.137
4	335.079
4	337.096
4	337.183
4	351.083
4	351.111
4	353.089
4	353.214
4	366.109
4	367.103
4	367.105
4	367.106
4	367.23
4	368.109
4	369.11
4	369.112
4	369.118
4	379.069
4	379.103
4	379.106
4	383.1
4	391.14
4	395.261
4	395.263
4	396.267
4	407.156
4	421.225
4	426.136
4	471.276
4	479.206
4	494.281
4	495.199
4	495.276
4	528.248
4	535.229
4	535.231
4	555.264
4	563.336
4	564.339
4	573.189
4	574.196
4	580.335
4	587.336
4	627.364
4	643.361
4	661.299
4	663.3
4	671.464
4	673.478
4	687.46
4	695.465
4	696.468
4	697.475
4	699.495
4	711.462
4	790.429
