# Supplementary material for: Computational method to analyze linear developmental gradients reveals specific metabolite enrichment patterns in stress-tolerant maize
Source: Development. 2026 May 7;153(8):dev205350. doi: 10.1242/dev.205350 (PMC13200719; doi:10.1242/dev.205350)
Supplement: Table S13. Annotated Clusters in Oaxacan Green Root 3. — The list and highlighted cluster assignment for each peak detected in Oaxacan Green root 3 using DIMPLE. [file develop-153-205350-TableS13.xlsx]

## Sheet: Table 13 Cluster OG Root 3
Supplemental Table 13. Annotated Clusters in Oaxacan Green Root 3
Cluster	m/z
1	117.021
1	119.036
1	119.036
1	120.01
1	127.053
1	128.036
1	128.037
1	129.02
1	131.037
1	132.032
1	133.052
1	133.052
1	136.005
1	136.005
1	136.006
1	137.025
1	138.021
1	138.022
1	138.057
1	143
1	143
1	143.001
1	145.052
1	145.062
1	146.047
1	149.013
1	149.014
1	149.046
1	149.048
1	150.016
1	150.016
1	154.063
1	154.064
1	157.125
1	160.062
1	160.063
1	160.064
1	161.047
1	163.062
1	163.063
1	164
1	164
1	164.001
1	165.003
1	165.004
1	165.041
1	165.042
1	166.052
1	171.14
1	173.01
1	173.011
1	175.026
1	175.027
1	179.024
1	179.024
1	179.058
1	186.046
1	187.044
1	187.045
1	188.047
1	188.058
1	188.059
1	193.073
1	193.074
1	194.05
1	195.052
1	195.053
1	196.063
1	203.105
1	203.106
1	204.089
1	204.091
1	209.069
1	213.187
1	214.05
1	214.051
1	218.105
1	225.089
1	225.091
1	227.203
1	227.204
1	227.205
1	230.037
1	231.034
1	233.156
1	245.046
1	255.237
1	257.08
1	276.079
1	278.079
1	293.213
1	323.032
1	325.189
1	326.192
1	337.21
1	339.328
1	346.058
1	507.274
2	89.025
2	96.9607
2	114.937
2	121.03
2	124.008
2	124.008
2	124.009
2	129.057
2	135.972
2	135.973
2	146.967
2	154.064
2	157.124
2	175.062
2	241.219
2	265.149
2	266.153
2	269.25
2	280.985
2	283.265
2	283.267
2	283.267
2	284.27
2	284.271
2	293.183
2	294.184
2	309.176
2	312.175
2	321.212
2	325.186
2	337.207
2	346.977
2	346.979
2	346.98
2	528.248
2	528.25
2	529.242
2	529.243
2	529.247
2	554.264
3	89.0257
3	96.9611
3	119.037
3	128.037
3	131.036
3	135.973
3	145.051
3	145.053
3	145.063
3	145.064
3	149.047
3	150.017
3	175.063
3	179.057
3	191.059
3	209.068
3	213.188
3	225.188
3	248.081
3	253.219
3	253.22
3	255.235
3	265.151
3	266.155
3	297.157
3	326.19
3	339.201
3	339.204
3	339.205
3	346.976
3	353.203
3	367.361
3	473.286
4	85.03
4	85.0306
4	115.004
4	115.005
4	115.005
4	116.008
4	116.009
4	133.015
4	133.016
4	134.018
4	134.019
4	134.02
4	135.019
4	135.02
4	135.031
4	135.031
4	147.031
4	147.032
4	161.048
4	165.042
4	171.104
4	187.098
4	193.074
4	193.075
4	195.053
4	211.135
4	215.034
4	215.035
4	217.03
4	217.032
4	265.152
4	277.219
4	278.223
4	279.234
4	279.235
4	280.238
4	281.248
4	281.249
4	281.25
4	282.254
4	293.215
4	294.218
4	295.23
4	296.232
4	296.234
4	307.195
4	309.209
4	309.282
4	311.224
4	312.228
4	312.229
4	321.067
4	327.22
4	329.235
4	339.33
4	346.061
4	366.11
4	366.112
4	367.109
4	368.11
4	368.111
5	85.0303
5	117.02
5	120.01
5	122.026
5	129.021
5	132.031
5	132.032
5	138.058
5	146.047
5	146.048
5	150.019
5	164.002
5	164.037
5	164.037
5	166.053
5	175.025
5	177.078
5	178.016
5	178.017
5	179.025
5	179.059
5	187.043
5	191.058
5	194.046
5	194.048
5	210.043
5	217.054
5	226.998
5	228.052
5	228.053
5	228.054
5	245.044
5	245.045
5	245.045
5	276.078
5	277.075
5	277.077
5	279.236
5	279.237
5	281.251
5	281.252
5	288.042
5	289.04
5	295.232
5	306.079
5	306.081
5	307.086
5	311.226
5	320.069
5	321.068
5	322.068
5	322.145
5	323.03
5	323.137
5	323.139
5	333.063
5	341.111
5	341.113
5	342.115
5	342.117
5	351.086
5	367.11
5	377.086
5	377.09
5	378.091
5	378.092
5	378.094
5	379.087
5	380.091
5	392.188
5	404.109
5	431.144
5	452.28
5	476.279
5	476.282
5	483.275
5	483.277
5	484.278
5	487.182
5	487.183
